# Supplementary material for: Amazonian Plants: A Global Bibliometric Approach to Petiveria alliacea L. Pharmacological and Toxicological Properties
Source: Plants (Basel). 2023 Sep 21;12(18):3343. doi: 10.3390/plants12183343 (PMC10536944; doi:10.3390/plants12183343)
Supplement: Supplementary file 1 [file plants-12-03343-s001.zip]

Archive with 1 entries (1 files):
- plants-2582490-supplementary.pdf
